# Supplementary material for: Genome-Wide Association Mapping to Identify Genetic Loci for Cold Tolerance and Cold Recovery During Germination in Rice
Source: Front Genet. 2020 Feb 21;11:22. doi: 10.3389/fgene.2020.00022 (PMC7047875; doi:10.3389/fgene.2020.00022)
Supplement: Supplementary file 4 [file Table_1.xlsx]

## Sheet: Sheet1
Supplementary Table 1: List of accessions used in the GWAS panel.
Accessions	Origin	Species
2	Afghanistan	Aro
*ASWINA 330	Bangladesh	Aus
*Dular	India	Aus
*FIROOZ	Iran	Aro
*IR64	Philippines	Ind
*M202	United States	admix
*NIPPONBARE	Japan	TEJ
Achar Dhog	Bangladesh	Ind
Ai Chueh Ta Pai Ku	Taiwan	Ind
Ak Tokhum	Azerbaijan	Aro
Akabona	Pakistan, North-West Frontier	Ind
Ali Combo	Madagascar	Ind
Angkrang	Cambodia	Ind
ANTONIO	US	TX_US
ARC 10638	India, Assam	Ind
ARC 11611	India, Arunachal Pradesh	Ind
ARC 6578	India	Aus
AS 46	India, Himachal Pradesh	Aus
Ash Kata Aus	India	Ind
Atemo	Ghana, Ashanti	Gla
Aus 8	Bangladesh	Ind
Az Ros 1646	Azerbaijan	Ind
AZ ROS 637	Azerbaijan	TEJ
Bak Saly Mestnyj	Azerbaijan	Aro
Bak Tushi	Bangladesh	Aus
Bala	India	admix
Bala	India	Ind
Banajira	Bangladesh	Aus
Bankoram	Ghana, Ashanti	Gla
Barah	Afghanistan	Aro
Bengaly Morino 120	Madagascar	admix
Bengawan	Indonesia, Java	Ind
Berenj	Afghanistan	Aus
Besudi Long-Grain	Afghanistan	Aro
Besudi Short-Grain	Afghanistan	TRJ
Boma	Ghana, Ashanti	Gla
Bulu Pote	Indonesia	TEJ
C 8447	Indonesia, Irian Jaya	TRJ
Calmochi-101	United States, California	TEJ
Caloro	US	Ind
Cat 1747	Russian Federation	Ind
Caucasica	Former Soviet Union	TEJ
Century Patna Original	United States, Texas	TRJ
CHAHORA 144	Pakistan	Aro
Charmarumi	India, West Bengal	Aus
CHENIERE	US	TX_US
Chuncheongbyeo	US	TEJ
Ciherang	Philipines	Ind
CL 111	US	TX_US
CL 151	US	TX_US
CL 153	US	TX_US
CL 163	US	TX_US
CL 172	US	TX_US
CL272	US	TX_US
COCODRIE	US	TX_US
Creole Bred	United States, Louisiana	admix
Criollo Chivacoa 2	Venezuela	TRJ
DARIJ 8	Russian Federation	TEJ
Daudzai Field Mix	Pakistan	Aus
DELLA 2	US	TX_US
Dera Wadi 1/43	Afghanistan	Aus
Dhala Shaitta	Bangladesh	Aus
Dharial	Bangladesh	Aus
DIAMOND	US	TX_US
Dicolorata	Azerbaijan	Aro
DJ 102	Bangladesh	Aus
DJ 53	Bangladesh	Aus
DJ 90	Bangladesh	Aus
DM 55	Bangladesh	Aus
DNJ 151	Bangladesh	Aus
Dom Zard	Iran	Aro
Dudhel	Nepal	Aro
Dulugu	Ghana, Ashanti	Gla
Dulugu	Ghana, Northern	Gla
DV 132	Bangladesh	Aus
DV 85	Bangladesh	Aus
Dv Ros 0219	Russian Federation, Primorye	TEJ
Early No. 1	Nepal, Bagmati	Ind
EMBRAPA 1200	Brazil	TRJ
Fujisaka 5	US	Aus
Gambir	Bangladesh	Aus
Gendjah Banten	Indonesia, Java	Ind
GHATI KAMMA NANGARHAR	Afghanistan	Aus
Ghorbhai	Bangladesh	Aus
GHRAIBA	Iraq	Aus
Guanicagust Soclri Masayensnif	Azerbaijan	Ind
Gubuh Balai	Indonesia	TEJ
Hashikalmi Aus	Bangladesh	Aus
Heo Trang	Vietnam	Ind
Hi Muke	Kazakhstan	Aus
HZ ROS 637	Uzbekistan	Ind
IR64 (Beaumont)	TX	Ind
Italica Alef Ambeste Royj	US	Aus
Janeri	Nepal	Ind
JAZZMAN 2	US	TX_US
Jefferson	United States, Texas	TRJ
Jhinga Sail	Bangladesh	Ind
Jhona	Pakistan	Aus
Jhona	Pakistan, Punjab	Aus
Jubilejnyj	Russian Federation, Krasnodar	admix
JUPITER	US	TX_US
Juppa	Nepal	Ind
Kabre	Ghana, Ashanti	Gla
Kabre	Ghana, Northern	Gla
Kalamkati	India, West Bengal	Aus
Kamodi	Pakistan, North-West Frontier	Aro
Karang Serang	Indonesia	TRJ
Karayal	Sri Lanka	Aus
Karngi	Nepal, Bheri	Aus
Kataktara Aus	Bangladesh	Aus
Kendzo	Russian Federation, Primorye	TEJ
Keriting Tinggi	Indonesia	admix
Kesa	Azerbaijan	Ind
Khao Phoi	Laos	Ind
Kharsu	Pakistan, Punjab	Aus
Kin Shan Zim	China	Ind
Known Kros 358	Kazakhstan	Ind
Koi Murali	India, Assam	Aus
Koshihikari	US	TEJ
Krasnodarski	Russian Federation, Krasnodar	TEJ
KROS 358	Kazakhstan	TEJ
LAKAST	US	TX_US
Lantjang	Indonesia	Ind
Long Gnar Jim	United States, Hawaii	TRJ
LUK TAKHAR	Afghanistan	Aus
M206	US	TEJ
Mahlar	Pakistan, Punjab	Aus
Maien Garm	Afghanistan	Aro
Mala	Sierra Leone, Southern	Gla
Mallai	Azerbaijan	admix
Mayang Khang	Indonesia	Ind
MERMENTAU	US	TX_US
MM-14	US	TX_US
Mushkan	India, Punjab	Aro
Mushkan	Pakistan	Aro
N 22	India	Aus
N 22	India	TRJ
N 32	India	Aus
Nam Dawk Mai	Thailand	Ind
NF-1	Russian Federation, Krasnodar	TEJ
Ngoba	India, Meghalaya	Ind
Nigrescens	Russian Federation, Primorye	TEJ
P 1041	Former Soviet Union	Ind
P 1042	Former Soviet Union	Ind
P 22	India, Himachal Pradesh	Aus
P 817	Russian Federation	Ind
Padi Kasalle	Indonesia, Celebes	TRJ
Padi Pohon Batu	Malaysia	TRJ
Pakkali	Philippines	Aro
Pan Ju	China	Ind
Pelu	India, Arunachal Pradesh	Aus
Peta	Indonesia	Ind
Pioner 320	Uzbekistan	TEJ
Presidio	United States, Texas	TRJ
Presidio	United States, Texas	TRJ
Putih Montor	Indonesia	admix
Quinimpol	Philippines	TRJ
Qumanani	Afghanistan	Aro
Ratna	India, Orissa	Ind
REX	US	TX_US
RONDO	US	TX_US
ROY J	US	TX_US
RU0803147	TX	TX_US
RU0803153	TX	TX_US
RU1003098	TX	TX_US
RU1003123	TX	TX_US
RU1303138	TX	TX_US
RU1303153	TX	TX_US
RU1303181	TX	TX_US
RU1403089	TX	TX_US
RU1403138	TX	TX_US
RU1403141	TX	TX_US
RU1403153	TX	TX_US
RU1503147	TX	TX_US
RU1503169	TX	TX_US
RU1503175	TX	TX_US
RU1603086	TX	TX_US
RU1603089	TX	TX_US
RU1603113	TX	TX_US
RU1603116	TX	TX_US
RU1603123	TX	TX_US
RU1603138	TX	TX_US
RU1603144	TX	TX_US
RU1603178	TX	TX_US
Sabharaj	Bangladesh	Ind
SADRI MASALINSKIJ	Azerbaijan	Aro
Sadri Type	Iraq	Aro
Safut Khosha	Afghanistan	Aus
Saka	Ghana, Northern	Gla
Sakatiana	Sierra Leone, Northern	Gla
Samanis	Suriname	TRJ
Sanganyan	Sierra Leone, Southern	Gla
Sathra	Pakistan, Punjab	Aus
Secano do Brazil	El Salvador	TRJ
Sel. No. 388	Uruguay	admix
Shali-i-Luk	Afghanistan	Ind
Shato Lua	Azerbaijan	Aro
Shevkati Kundry	Afghanistan	Aus
SHIMIZU MOCHI	Japan	TEJ
Shinali	Afghanistan, Kondoz	Aro
Shirkati	Afghanistan	Aus
Shoni	Bangladesh	Aus
Sigoendaba	Indonesia, Sumatra	TRJ
Simpor	Brunei	TRJ
Sirkat	Afghanistan	admix
Spin Mere	Afghanistan	Aus
Srav Prapay	Cambodia	Ind
Stormproof	United States, Arkansas	TRJ
Subdi Chroa Kora Muazah Tolinsty	Kazakhstan	Aus
Sufaida	Pakistan, Punjab	Aus
Suga Paukhi Dhan	Nepal, Bheri	Ind
Sugdasi	Pakistan, Sind	Aus
THAD	US	TX_US
Tia Heret	Indonesia, Lesser Sunda Islands	TRJ
TITAN	US	TX_US
TOg 5882	Liberia, Lofa	Gla
TOg 6250	Liberia, Lofa	TEJ
TOg 6302	Liberia, Grand Bassa	Gla
TOg 6303	Liberia, Grand Bassa	Gla
TOg 6307	Liberia, Grand Bassa	Gla
TOg 6422	Liberia, Bong	Gla
TOg 6951	Sierra Leone, Eastern	Gla
TOg 7174	Gambia, North Bank	Gla
TOg 7199	Cote D'Ivoire	Gla
TOg 7201	Cote D'Ivoire	Gla
Toga	India	Ind
Trandeup Kandir	Cambodia	Aus
Uz Begohef 2	Uzbekistan	Ind
Uz Ros 275	Uzbekistan	TEJ
Uz Ros 421	Uzbekistan	TEJ
UZ ROS 59	Uzbekistan	Ind
Uz Rosz 17	Uzbekistan	TEJ
Uz Rosz 2832	Uzbekistan	TEJ
UZ ROSZ M8	Uzbekistan	TEJ
Uz Rosz M9	Uzbekistan	TEJ
UZBEKSKIJ 2	Uzbekistan	TEJ
VARY LAVA 9	Madagascar	TRJ
Vary Vato 275	Madagascar	admix
VILKID ZIRE	Azerbaijan	TEJ
Vulgaris	Soviet Union, Former	TEJ
Vulgaris Ko Ch Azpasaly	Uzbekistan	Ind
WAB450-11-1-3-P40-HB	Cote D'Ivoire	hybr
WAB450-24-2-3-P33-HB	Cote D'Ivoire	hybr
WAB450-24-3-2-P18-HB	Cote D'Ivoire	hybr
WAB450-24-3-P38-1-HB	Cote D'Ivoire	hybr
WAB450-I-B-P-160-HB	Cote D'Ivoire	hybr
WAB450-I-B-P-23-HB	Cote D'Ivoire	hybr
WAB450-I-B-P-24-HB	Cote D'Ivoire	hybr
WAB450-I-B-P-38-HB	Cote D'Ivoire	hybr
WAB450-I-B-P-62-HB	Cote D'Ivoire	hybr
WC 4443	Bolivia	TRJ
WELLS	US	TX_US
WIR 3764	Uzbekistan	TEJ
WIR 623	Uzbekistan	TEJ
WW 8/2290	Netherlands	Ind
Y 2272	Russian Federation	Aus
Ziri	Pakistan, Punjab	Aus
